# Supplementary material for: Comparison Between Catheter-Directed Sclerotherapy and Surgical Removal of Large Ovarian Endometriomas: A Retrospective, Single-Center Observational Study
Source: J Clin Med. 2026 Mar 4;15(5):1959. doi: 10.3390/jcm15051959 (PMC12986368; doi:10.3390/jcm15051959)
Supplement: Supplementary file 1 [file jcm-15-01959-s001.zip]

Archive with 1 entries (1 files):
- jcm-4161317-supplementary.pdf
